# Supplementary material for: Intense Near-Infrared Light-Emitting NaYF4:Nd,Yb-Based Nanophosphors for Luminescent Solar Concentrators
Source: Materials (Basel). 2023 Apr 18;16(8):3187. doi: 10.3390/ma16083187 (PMC10145680; doi:10.3390/ma16083187)
Supplement: Supplementary file 1 [file materials-16-03187-s001.zip]

Archive with 1 entries (1 files):
- materials-2241861-SI.pdf
